# Supplementary material for: RAB7A Regulates Vimentin Phosphorylation through AKT and PAK
Source: Cancers (Basel). 2021 May 6;13(9):2220. doi: 10.3390/cancers13092220 (PMC8125308; doi:10.3390/cancers13092220)
Supplement: Supplementary file 1 [file cancers-13-02220-s001.zip]

Archive with 2 entries (2 files):
- Supplementary tables.xlsx
- Original western blots.pdf
