# Supplementary material for: RAB7A Regulates Vimentin Phosphorylation through AKT and PAK
Source: Cancers (Basel). 2021 May 6;13(9):2220. doi: 10.3390/cancers13092220 (PMC8125308; doi:10.3390/cancers13092220)
Supplement: Supplementary file 1 [file cancers-13-02220-s001.zip › Supplementary tables.xlsx]

## Sheet: Read me
	Cancers
	RAB7A regulates vimentin phosphorylation through AKT and PAK
	Roberta Romano1, Matteo Calcagnile1, Azzurra Margiotta1,†, Lorenzo Franci2,3,4, Mario Chiariello2,3, Pietro Alifano1 and Cecilia Bucci1*
	1Department of Biological and Environmental Sciences and Technology, University of Salento, Lecce, Italy
	2Istituto di Fisiologia Clinica (IFC), Consiglio Nazionale delle Ricerche (CNR), Siena, Italy
	3Core Research Laboratory (CRL), Istituto per lo Studio, la Prevenzione e la Rete Oncologica (ISPRO), Siena, Italy
	4 Department of Medical Biotechnologies, University of Siena, Siena, Italy
	†Present address: Department of Biology, Faculty of Medicine, Masaryk University, and International Clinical Research Center, St. Anne's University Hospital, Brno, Czech Republic
	* Corresponding author: Cecilia Bucci, cecilia.bucci@unisalento.it
	Sheet
	S1_WT Docking	TABLE 1: GrammX (Whole model)	Docking simulations (performed by Gramm-X followed by FireDock) between Vimentin model (Receptor) and WT RAB7A whole model (ligand)
	S1_WT Docking	TABLE 2: PatchDock (Frangment Docking)	Docking simulations (performed by PatchDock followed by FireDock) between Vimentin model (Receptor) and fragments of RAB7A model (ligand)
	S2-MUT Docking	TABLE 3: GrammX (Mutant models)	Docking simulations (performed by Gramm-X followed by FireDock) between Vimentin model (Receptor) and mutant model (Y183H and Y183F) of RAB7A (ligand)
	S2-MUT Docking	TABLE 4: Dynamut (Frangment Docking)	Results of Dynamut (folding stabilization of destabilization of 183 mutants)
	S3- PDB models Docking	TABLE 5: PatchDock (PDB models)	Docking simulations (performed by PatchDock followed by FireDock) between Vimentin model (Receptor) and different models of RAB7A (ligand, downloaded by PDB-RCSB database)
	S4-TailFlexibility	TABLE 6: CABSflex	Results of CABSflex, the correspondent fluctuation plot was shown in figure 3 panel F

## Sheet: S1_WT Docking 
TABLE 1: GrammX (Whole model)						TABLE 2: PatchDock (Frangment Docking)
Docking 1 (A-B)			Docking 2 (A-B)			Docking 1			Docking 2			Docking 3			Docking 4
Receptor	RAB7		Receptor	VIM		Receptor	VIM (1-256)		Receptor	VIM (142-466)		Receptor	VIM (142-256)		Receptor	VIM (256-466)
Ligand	VIM		Ligand	RAB7		Ligand	RAB7		Ligand	RAB7		Ligand	RAB7		Ligand	RAB7
Solution number	Energy (kcal/mol)		Solution number	Energy (kcal/mol)		Solution number	Energy (kcal/mol)		Solution number	Energy (kcal/mol)		Solution number	Energy (kcal/mol)		Solution number	Energy (kcal/mol)
9	-38.49		1	-45.07		2	-16.34		3	-16.14		7	-26.07		2	8.51
1	-23.94		7	-30.38		8	-4.66		10	-9.39		10	-12.44		10	13.15
5	-23.89		10	-28.35		9	0.48		4	-5.21		9	3.51		4	31.72
3	-23.02		5	-28.23		6	4.36		5	-0.82		6	14.25		9	724.87
7	-22.86		4	-13.36		4	6.99		1	5.03		4	15.13		1	1304.94
8	-15.18		3	-8.02		7	7.11		2	5.21		5	17.68		6	1811.88
2	-10.16		8	2.36		3	12.5		8	6.16		8	20.45		5	3847
10	5.5		9	2.79		5	28.75		7	50.53		3	23.6		3	6360.58
4	56.12		6	15.57		1	85.76		9	1539.33		2	39.7		7	6533.07
6	542.84		2	164.65		10	934.7		6	1759.25		1	71.82		8	15667.8

## Sheet: S2-MUT Docking
TABLE 3: GrammX (Mutant models)			TABLE 4: Dynamut (Frangment Docking)
Receptor	VIM		Solution Number	AA from	AA to	Position	Prediction ΔΔG ENCoM (kcal/mol)	ΔΔS ENCoM (Kcal mol-1 K-1)	ΔΔG DynaMut (kcal/mol)
Ligand	RAB7 (Y183H)		1	Y	E	183	-0.24	0.3	0.624
Energy (kcal/mol)	-38.29		3	Y	F	183	-0.117	0.146	-0.184
			7	Y	D	183	-0.329	0.411	0.349
			8	Y	H	183	0.398	-0.498	0.851
Receptor	VIM
Ligand	RAB7 (Y183F)
Energy (kcal/mol)	-39.33

## Sheet: S3- PDB models Docking
TABLE 5: PatchDock (PDB models)
Docking 1			Docking 2			Docking 3			Docking 4			Docking 5
Receptor	1T91 (RAB)		Receptor	6IYB (RAB)		Receptor	3LAW (RAB)		Receptor	5Z2M (RAB)		Receptor	1HYN (RAB)
Ligand	VIM		Ligand	VIM		Ligand	VIM		Ligand	VIM		Ligand	VIM
Solution number	Energy (kcal/mol)		Solution number	Energy (kcal/mol)		Solution number	Energy (kcal/mol)		Solution number	Energy (kcal/mol)		Solution number	Energy (kcal/mol)
10	-27.39		1	-11.64		3	3		7	2.49		7	-30.55
6	-8.87		8	-9.3		9	3.23		4	5.86		5	-1.27
3	-8.34		3	5.28		1	5.23		10	8.76		4	2.49
7	-3.47		7	13.53		4	8.61		3	10.58		6	2.61
9	-1.78		10	13.8		5	11.88		6	10.87		2	3.18
5	1.92		6	14.3		10	16.68		8	16.02		10	9.11
2	12.83		5	16.22		8	19.97		5	17.02		9	14.32
4	18.01		2	21.44		7	20.07		2	41.4		8	16.64
8	18.94		9	28.24		2	520.45		1	43.15		3	19.39
1	29.6		4	6251.36		6	3658.93		9	4023.52		1	20.93
Docking 6			Docking 7			Docking 8			Docking 9			Docking 10
Receptor	VIM		Receptor	VIM		Receptor	VIM		Receptor	VIM		Receptor	VIM
Ligand	1T91 (RAB)		Ligand	6IYB (RAB)		Ligand	3LAW (RAB)		Ligand	5Z2M (RAB)		Ligand	1HYN (RAB)
Solution number	Energy (kcal/mol)		Solution number	Energy (kcal/mol)		Solution number	Energy (kcal/mol)		Solution number	Energy (kcal/mol)		Solution number	Energy (kcal/mol)
10	-24.98		9	-10.65		2	-13		10	-29.58		4	-26
9	-17.35		8	0.21		5	11.95		6	-13.41		8	7.33
6	-9.75		7	0.63		8	13.82		8	-0.72		7	11.27
2	5.33		10	8.26		1	15.82		9	6.49		2	12.09
1	5.4		1	10.51		6	20.06		3	7.12		1	13.81
3	14.66		5	19.93		10	21.52		2	16.73		3	14.14
4	19.92		3	23.45		9	24.2		4	22.48		10	14.53
7	32.27		2	25.63		4	31.57		5	23.09		5	16.05
5	32.7		6	382.45		7	51.57		7	35.16		9	23.36
8	446.3		4	2917.83		3	1220.34		1	521.61		6	35.59

## Sheet: S4-TailFlexibility
	TABLE 6: CABSflex
	AA position	WT	Y183H	Y183F	Δ (WT-Y183H)	Δ (WT-Y183F)
	1	2.505	5.055	5.524	-2.55	-3.019
	2	3.318	3.256	3.462	0.062	-0.144
	3	2.488	2.719	1.552	-0.231	0.936
	4	1.857	2.042	0.995	-0.185	0.862
	5	0.989	1.755	1.013	-0.766	-0.024
	6	1.032	1.249	0.792	-0.217	0.24
	7	0.549	0.709	0.583	-0.16	-0.034
	8	0.379	0.63	0.279	-0.251	0.1
	9	0.163	0.533	0.278	-0.37	-0.115
	10	0.413	0.541	0.288	-0.128	0.125
	11	0.48	0.476	0.165	0.004	0.315
	12	0.158	0.395	0.199	-0.237	-0.041
	13	0.173	0.359	0.458	-0.186	-0.285
	14	0.247	0.455	0.378	-0.208	-0.131
	15	0.346	0.903	0.822	-0.557	-0.476
	16	0.603	0.862	1.187	-0.259	-0.584
	17	1.094	1.048	1.611	0.046	-0.517
	18	1.385	1.231	1.377	0.154	0.008
	19	0.992	1.171	0.731	-0.179	0.261
	20	0.524	0.574	0.478	-0.05	0.046
	21	0.45	0.387	0.258	0.063	0.192
	22	0.262	0.595	0.274	-0.333	-0.012
	23	0.424	0.786	0.508	-0.362	-0.084
	24	0.356	0.504	0.359	-0.148	-0.003
	25	0.246	0.597	0.443	-0.351	-0.197
	26	0.421	0.548	0.334	-0.127	0.087
	27	0.365	0.514	0.351	-0.149	0.014
	28	0.382	0.473	0.45	-0.091	-0.068
	29	0.524	0.588	0.565	-0.064	-0.041
	30	0.956	0.736	0.759	0.22	0.197
	31	1.487	1.025	1.081	0.462	0.406
	32	1.905	1.238	1.382	0.667	0.523
	33	2.043	1.473	1.668	0.57	0.375
	34	2.747	1.76	1.816	0.987	0.931
	35	2.696	1.213	1.703	1.483	0.993
	36	3.02	1.076	1.552	1.944	1.468
	37	2.611	1.055	1.465	1.556	1.146
	38	2.869	1.648	1.891	1.221	0.978
	39	2.577	1.474	1.355	1.103	1.222
	40	1.662	1.821	1.152	-0.159	0.51
	41	1.12	1.303	0.71	-0.183	0.41
	42	1.02	1.347	0.755	-0.327	0.265
	43	0.7	0.707	0.635	-0.007	0.065
	44	0.768	0.594	0.898	0.174	-0.13
	45	0.818	0.443	0.389	0.375	0.429
	46	0.781	0.383	0.502	0.398	0.279
	47	0.698	0.468	0.453	0.23	0.245
	48	0.705	0.429	0.671	0.276	0.034
	49	0.665	0.834	0.776	-0.169	-0.111
	50	0.681	1.188	0.763	-0.507	-0.082
	51	0.838	1.762	0.746	-0.924	0.092
	52	1.216	2.338	1.063	-1.122	0.153
	53	1.912	3.01	1.546	-1.098	0.366
	54	1.687	2.889	1.265	-1.202	0.422
	55	0.963	2.059	0.821	-1.096	0.142
	56	0.62	1.42	0.51	-0.8	0.11
	57	0.386	0.819	0.322	-0.433	0.064
	58	0.298	0.692	0.34	-0.394	-0.042
	59	0.224	0.471	0.39	-0.247	-0.166
	60	0.347	0.445	0.195	-0.098	0.152
	61	0.344	0.438	0.195	-0.094	0.149
	62	0.389	0.549	0.362	-0.16	0.027
	63	0.384	0.414	0.354	-0.03	0.03
	64	0.535	0.538	0.388	-0.003	0.147
	65	0.538	1.187	0.53	-0.649	0.008
	66	0.646	1.535	1.012	-0.889	-0.366
	67	0.649	1.913	1.459	-1.264	-0.81
	68	0.884	2.346	2.018	-1.462	-1.134
	69	1.152	1.608	2.257	-0.456	-1.105
	70	1.307	1.174	1.47	0.133	-0.163
	71	1.909	2.303	1.608	-0.394	0.301
	72	2.246	2.184	1.919	0.062	0.327
	73	1.969	1.886	2.815	0.083	-0.846
	74	2.402	2.239	3.689	0.163	-1.287
	75	1.464	1.683	2.451	-0.219	-0.987
	76	0.944	1.64	1.81	-0.696	-0.866
	77	0.337	0.749	1.323	-0.412	-0.986
	78	0.369	1.073	0.764	-0.704	-0.395
	79	0.411	0.688	0.679	-0.277	-0.268
	80	0.997	1.007	1.034	-0.01	-0.037
	81	0.592	0.823	0.999	-0.231	-0.407
	82	0.295	0.609	0.381	-0.314	-0.086
	83	0.208	0.195	0.161	0.013	0.047
	84	0.169	0.374	0.179	-0.205	-0.01
	85	0.152	0.317	0.413	-0.165	-0.261
	86	0.182	0.278	0.234	-0.096	-0.052
	87	0.307	0.502	0.281	-0.195	0.026
	88	0.341	0.492	0.57	-0.151	-0.229
	89	0.877	0.497	0.38	0.38	0.497
	90	1.27	0.652	0.726	0.618	0.544
	91	1.849	1.051	1.201	0.798	0.648
	92	3.44	1.515	1.682	1.925	1.758
	93	2.812	1.733	1.614	1.079	1.198
	94	2.397	1.3	1.07	1.097	1.327
	95	2.07	1.164	1.426	0.906	0.644
	96	1.316	1.293	1.029	0.023	0.287
	97	0.803	0.945	1.147	-0.142	-0.344
	98	0.374	0.904	0.785	-0.53	-0.411
	99	0.336	0.701	0.368	-0.365	-0.032
	100	0.551	0.612	0.507	-0.061	0.044
	101	0.55	0.572	0.349	-0.022	0.201
	102	0.527	0.53	0.253	-0.003	0.274
	103	0.32	0.572	0.598	-0.252	-0.278
	104	0.663	0.472	0.41	0.191	0.253
	105	0.605	0.485	0.358	0.12	0.247
	106	0.624	0.365	0.485	0.259	0.139
	107	0.928	0.302	0.662	0.626	0.266
	108	0.847	0.513	0.555	0.334	0.292
	109	0.798	0.502	0.695	0.296	0.103
	110	0.935	0.921	0.766	0.014	0.169
	111	1.919	2.19	0.972	-0.271	0.947
	112	2.047	2.822	1.177	-0.775	0.87
	113	1.876	1.892	0.998	-0.016	0.878
	114	1.57	2.315	1.025	-0.745	0.545
	115	1.444	2.08	1.197	-0.636	0.247
	116	1.078	1.719	1.331	-0.641	-0.253
	117	0.81	1.244	0.851	-0.434	-0.041
	118	0.59	1.111	0.572	-0.521	0.018
	119	0.476	0.75	0.686	-0.274	-0.21
	120	0.428	0.184	0.425	0.244	0.003
	121	0.198	0.45	0.202	-0.252	-0.004
	122	0.465	0.389	0.336	0.076	0.129
	123	0.386	0.417	0.182	-0.031	0.204
	124	0.612	0.437	0.302	0.175	0.31
	125	0.613	0.607	0.394	0.006	0.219
	126	1.165	1.337	0.617	-0.172	0.548
	127	1.268	2.093	0.714	-0.825	0.554
	128	1.979	2.532	1.435	-0.553	0.544
	129	2.319	3.945	3.401	-1.626	-1.082
	130	2.297	4.957	4.306	-2.66	-2.009
	131	1.916	5.517	3.258	-3.601	-1.342
	132	1.83	4.414	2.789	-2.584	-0.959
	133	1.209	4.666	2.306	-3.457	-1.097
	134	1.216	3.618	1.312	-2.402	-0.096
	135	1.056	2.514	1.198	-1.458	-0.142
	136	0.848	1.586	1.402	-0.738	-0.554
	137	0.849	1.58	1.254	-0.731	-0.405
	138	0.833	1.82	0.848	-0.987	-0.015
	139	0.694	1.282	0.945	-0.588	-0.251
	140	0.705	1.1	0.859	-0.395	-0.154
	141	0.792	1.494	0.782	-0.702	0.01
	142	0.832	1.249	0.445	-0.417	0.387
	143	0.742	1.016	0.484	-0.274	0.258
	144	0.955	1.429	0.702	-0.474	0.253
	145	1.14	1.502	0.849	-0.362	0.291
	146	0.952	1.198	0.596	-0.246	0.356
	147	0.961	1.32	0.713	-0.359	0.248
	148	1.14	1.175	0.579	-0.035	0.561
	149	0.786	0.979	0.553	-0.193	0.233
	150	0.63	0.983	0.546	-0.353	0.084
	151	0.334	0.571	0.443	-0.237	-0.109
	152	0.345	0.661	0.618	-0.316	-0.273
	153	0.529	0.558	0.452	-0.029	0.077
	154	0.733	0.566	0.434	0.167	0.299
	155	0.954	0.691	0.597	0.263	0.357
	156	0.973	1.142	0.816	-0.169	0.157
	157	1.276	1.386	1.335	-0.11	-0.059
	158	1.397	1.6	1.298	-0.203	0.099
	159	1.245	1.435	0.884	-0.19	0.361
	160	1.012	0.868	0.798	0.144	0.214
	161	0.945	0.493	0.56	0.452	0.385
	162	0.575	0.315	0.465	0.26	0.11
	163	0.593	0.374	0.473	0.219	0.12
	164	0.676	0.526	0.343	0.15	0.333
	165	0.551	0.482	0.449	0.069	0.102
	166	0.408	0.321	0.256	0.087	0.152
	167	0.518	0.288	0.332	0.23	0.186
	168	0.528	0.465	0.324	0.063	0.204
	169	0.425	0.352	0.139	0.073	0.286
	170	0.422	0.421	0.142	0.001	0.28
	171	0.425	0.362	0.159	0.063	0.266
	172	0.429	0.608	0.153	-0.179	0.276
	173	0.408	0.461	0.135	-0.053	0.273
	174	0.365	0.346	0.133	0.019	0.232
	175	0.41	0.659	0.304	-0.249	0.106
	176	0.44	0.641	0.416	-0.201	0.024
	177	0.501	0.538	0.51	-0.037	-0.009
	178	0.611	0.956	0.598	-0.345	0.013
	179	0.816	1.142	0.576	-0.326	0.24
	180	0.838	0.943	0.852	-0.105	-0.014
	181	0.941	1.368	0.993	-0.427	-0.052
	182	1.219	1.714	1.14	-0.495	0.079
	183	1.367	1.955	1.263	-0.588	0.104
	184	1.729	3.69	1.549	-1.961	0.18
	185	1.873	2.956	1.773	-1.083	0.1
	186	1.821	3.453	1.803	-1.632	0.018
	187	2.326	2.565	2.556	-0.239	-0.23
	188	1.878	2.295	2.326	-0.417	-0.448
	189	2.211	2.447	2.354	-0.236	-0.143
	190	1.47	2.473	1.622	-1.003	-0.152
	191	1.903	2.561	1.654	-0.658	0.249
	192	1.791	3.61	1.377	-1.819	0.414
	193	2.041	2.275	2.169	-0.234	-0.128
	194	1.796	2.923	1.791	-1.127	0.005
	195	1.662	2.578	2.682	-0.916	-1.02
	196	2.241	3.775	2.326	-1.534	-0.085
	197	2.725	4.764	2.911	-2.039	-0.186
	198	3.678	6.101	3.712	-2.423	-0.034
	199	2.966	5.415	4.727	-2.449	-1.761
	200	3.813	5.121	5.39	-1.308	-1.577
	201	3.458	4.506	5.025	-1.048	-1.567
	202	4.402	4.127	4.55	0.275	-0.148
	203	4.202	3.701	3.851	0.501	0.351
	204	4.807	3.302	3.12	1.505	1.687
	205	2.817	2.796	2.523	0.021	0.294
	206	2.612	1.943	1.947	0.669	0.665
	207	2.936	2.304	2.335	0.632	0.601
